# Supplementary material for: Failure Rate of Direct High-Viscosity Glass-Ionomer Versus Hybrid Resin Composite Restorations in Posterior Permanent Teeth - a Systematic Review
Source: Open Dent J. 2015 Dec 22;9:438–48. doi: 10.2174/1874210601509010438 (PMC4768657; doi:10.2174/1874210601509010438)
Supplement: Supplementary file 2 [file TODENTJ-9-438_S2.xls]

## Sheet: Sheet1
Failure Rate of Direct High-viscosity Glass-ionomer versus Hybrid Composite Resin Restorations in Posterior Permanent Teeth - A Systematic Review
Steffen Mickenautsch* and Veerasamy Yengopal
*SYSTEM Initiative / Department of Community Dentistry, Faculty of Health Sciences, University of the Witwatersrand, 7 York Rd., Parktown/Johannesburg 2193, South Africa
Additional file S2:
[1] Excluded trials
First	Journal	Year	Vol	First	Excluded	Reason
author				page
Composite versus Amalgam
Phillips	JProsthetDent	1971	26	68	1	Chem curing
Phillips	JProsthetDent	1972	28	164	1	Chem curing
Osborne	JProsthetDent	1973	30	795	1	Chem curing
Phillips	JProsthetDent	1973	30	891	1	Chem curing
Eames	JADA	1974	89	1111	1	Chem curing
Leinfelder	JProsthetDent	1975	33	407	1	Chem curing
Nuckles	JADA	1975	91	1017	1	Chem curing
Nelson	JDentChild	1980	Nov	414	1	Chem curing
Crabb	BDJ	1981	150	315	1	Retrospective study
Gibson	JADA	1982	104	335	1	Chem curing
Derkson	JCDA	1982	1	45	1	Chem curing
Derkson	JCDA	1983	4	277	1	Chem curing
Derkson	JCDA	1984	6	478	1	Chem curing
Bentley	JDentEduc	1986	50	594	1	Chem curing
Mertz-Fairhurst	JADA	1987	115	689	1	Chem curing
Lambrechts	OperDent	1987	12	53	1	Not a clinical trial
Johnson	OperDent	1988	13	66	1	Splitmouth study
Robinson	BDJ	1988	164	248	1	Low copper alloy
Walls	BDJ	1988	164	288	1	Low copper alloy
Fukushima	JADA	1988	117	577	1	No information on PG given
Rowe	Jdentistry	1989	17	S6	1	Low copper alloy
Cunningham	BDJ	1990	169	319	1	Low copper alloy	No information on PG given
Welbury	BDJ	1990	169	361	1	Low copper alloy
Stangel	JOralRehabil	1990	17	257	1	No hybrid
Knibbs	JOralRehabil	1992	19	231	1	No hybrid
Mjor	Jdentistry	1993	21	338	1	Chem curing
Bryant	AustDentJ	1994	39	77	1	No hybrid	GIC used as liner, for dentin replacement
Mair	Jdentistry	1995	23	107	1	Low copper alloy	No clear [N,n] per group reported
Collins	Jdentistry	1998	26	311	1	No hybrid	GIC used as liner, for dentin replacement
Mair	QuintessenceInt	1998	29	483	1	Low copper alloy	No [n] per material group reported
Norman	JProsthetDent	1988	59	577	1	No [BSL, N] reported per group
Letzel	Jdentistry	1989	17	S10	1	No [N] for Amalgam reported
Norman	JProsthetDent	1990	64	523	1	No [n] reported per group
Smales	Jdentistry	1990	18	243	1	No clear [N,n] per group reported
Johnson	QuintessenceInt	1992	23	705	1	No [N,n] per group reported
Phillips	Grey-literature	1992			1	Unclear failure reporting
Kreulen	JDentChild	1993	Jul	310	1	No [N, n] reported per type of composite and tooth type
Wilson	Jdentistry	1996	24	203	1	No [BSL, N, n] reported per group
Wilson	OperDent	2002	27	423	1	Splitmouth study
Van Nieuwenhuysen	Jdentistry	2003	31	395	1	No [N,n] per composite type reported
					40
HVGIC versus Amalgam
Rahimtoola	JDentChild	2002	69	16	1	No PG
Yip*	JADA	2002	133	744	1	No PG
Gao*	QuintessenceInt	2003	34	31	1	No PG
Estupiñán-Day	RevPanamSaludPubl	2013	33	237	1	Dublicate report
					4
HVGIC versus Composite
Diem	ClinOralInvest	2013	nil	nil	1	Control intervention not a direct composite restoration
Gurgan	MID	2013	5	10	1	Case report from a split-mouth study (no PG)
					2
PG = Parallel group design
GIC = Conventional high-viscosity glass-ionomer
N = Total number of restorations evaluated
n = Number of failed restorations
BSL = Number of of placed restorations at baseline
Chem = Chemically
*Different reports from same study
[2] Trials not traced
First	Journal	Year	Vol	First
author				page
Composite versus Amalgam
Roulet	Schweiz Monatsschr Zahnmed	1980	90	18	1
Hoyer	ZahnMundKieferheilkdZentralbl	1988	76	721	1
Banday	JPakDentAssoc	2002	11	137	1
					3
[3] Trials accepted
Composite versus Amalgam
					Art.																		Follow	Composite				Amalgam
First	Journal	Year	Vol	First	Nr	DS	RD	Bevelling	Enamel	Liner	Bonding	Composite		Sealover	Amalgam	Liner	Patient		Dentition	Tooth	Cavity	Study	up	BSL				BSL				Evaluation		Type of
author				page					etch		Agent	Type	Name	margins	Type	Type	age	Gender	type	type	class	type	(Mo)	Pat	Teeth	N	n	Pat	Teeth	N	n	Method	Criteria	failure
Sachdeo	EurJProsthodontRestDent	2004	12	15	1	1	No	No	Total etch	nil	Syntac II	Nano-Hybrid	Tetric Ceram	Heliobond	Dispersalloy	Life; Poly-F (containing tin-fluoride)	16yrs or above	nil	Perm	PM/M	2	PG	24	35	35	25	0	55	35	35	0	Clinical		Fracture, Lack of retention, caries
Soncini	JADA	2007	138	763	2	2	Yes	No	PhosphAcid 30%	nil	Optibond	Micro-Hybrid	Z100	No	Dispersalloy	nil	mean 7.9/SD 1.4 C, 1.3 A	C: 41.6%m/58.4%f/A: 50.9%m; 49.1%f	Perm	PM/M	1	PG	60	267	nil	753	82	267	nil	509	30	Clinical		Fracture, Lack of retention, caries
Bernado	JADA	2007	138	775	3	3	Yes	No	nil	nil	Scotchbond Multi-Purpose	Micro-Hybrid	Z100	No	Dispersalloy	nil	8-12yrs	nil	Perm	PM/M	1+2	PG	84	233	780	780	113	239	765	765	43	Clinical		Fracture, Caries
HVGIC versus Amalgam
																			Follow	HVGIC				Amalgam
First	Journal	Year	Vol	First	Art.	DS	Cavity	HVGIC	Amalgam	Copper		Liner	Patient		Dentition	Tooth	Cavity	Study	up	BSL				BSL				Evaluation
author				page	Nr		cond.	Type	Type	Low	High	Type	age	Gender	type	type	class	type	(Mo)	Pat	Teeth	N	n	Pat	Teeth	N	n	Method	Criteria
Li	PractClinMed	2005	6	105	1	1		Fuji IX			nil	nil	60-78 yrs	98m; 106f	Perm	nil	1	PG	24	nil	nil	54	15	nil	nil	52	16	Clinical	OC
						2		Fuji IX			nil	nil	60-78 yrs	98m; 106f	Perm	nil	2	PG	24	nil	nil	72	37	nil	nil	78	32	Clinical	OC
Frencken	JDR	2006	85	622	2	3	Yes	Fuji IX/Ketac Molar	Avalloy		1	nil	6-9yrs	287m; 310f	Perm	nil	(1SF)	PG	1.3yrs	302	487	487	33	254	403	403	33	Clinical	ARTC
						4	Yes	Fuji IX/Ketac Molar	Avalloy		1	nil	6-9yrs	287m; 310f	Perm	nil	(1SF)	PG	2.3yrs	254	487	397	22	205	403	323	34	Clinical	ARTC
						5	Yes	Fuji IX/Ketac Molar	Avalloy		1	nil	6-9yrs	287m; 310f	Perm	nil	(1SF)	PG	3.3yrs	224	397	348	14	175	323	267	9	Clinical	ARTC
						6	Yes	Fuji IX/Ketac Molar	Avalloy		1	nil	6-9yrs	287m; 310f	Perm	nil	(1SF)	PG	4.3yrs	193	348	288	14	145	267	218	27	Clinical	ARTC
						7	Yes	Fuji IX/Ketac Molar	Avalloy		1	nil	6-9yrs	287m; 310f	Perm	nil	(1SF)	PG	5.3yrs	102	288	161	8	78	218	113	5	Clinical	ARTC
						8	Yes	Fuji IX/Ketac Molar	Avalloy		1	nil	6-9yrs	287m; 310f	Perm	nil	(1SF)	PG	6.3yrs	98	161	153	15	75	113	108	11	Clinical	ARTC
						9	Yes	Fuji IX/Ketac Molar	Avalloy		1	nil	6-9yrs	287m; 310f	Perm	nil	(>1SF)	PG	1.3yrs	28	52	52	11	0	33	33	7	Clinical	ARTC
						10	Yes	Fuji IX/Ketac Molar	Avalloy		1	nil	6-9yrs	287m; 310f	Perm	nil	(>1SF)	PG	2.3yrs	20	52	34	3	10	33	23	10	Clinical	ARTC
						11	Yes	Fuji IX/Ketac Molar	Avalloy		1	nil	6-9yrs	287m; 310f	Perm	nil	(>1SF)	PG	3.3yrs	18	34	29	4	5	23	9	3	Clinical	ARTC
						12	Yes	Fuji IX/Ketac Molar	Avalloy		1	nil	6-9yrs	287m; 310f	Perm	nil	(>1SF)	PG	4.3yrs	15	29	21	3	4	9	9	2	Clinical	ARTC
Estupiñán-Day	PAHO-report/Ecuador	2006			3	13		Fuji IX/Ketac Molar	nil		nil	nil	7-9yrs	42%m; 58%f	Perm	M	1+2	PG	12	nil	1336	1206	127	nil	888	755	43	Clinical	OC
	PAHO-report/Panama					14		Fuji IX/Ketac Molar	nil		nil	nil	7-9yrs	50%m; 50%f	Perm	M	1+2	PG	12	nil	769	672	14	nil	677	617	6	Clinical	OC
	PAHO-report/Uruguay					15		Fuji IX/Ketac Molar	nil		nil	nil	7-9yrs	51%m; 49%f	Perm	M	1+2	PG	12	nil	341	301	12	nil	232	211	12	Clinical	OC
	PAHO-report/Ecuador					16		Fuji IX/Ketac Molar	nil		nil	nil	7-9yrs	42%m; 58%f	Perm	M	1+2	PG	24	nil	1336	1003	168	nil	888	624	70	Clinical	OC
	PAHO-report/Panama					17		Fuji IX/Ketac Molar	nil		nil	nil	7-9yrs	50%m; 50%f	Perm	M	1+2	PG	24	nil	769	625	22	nil	677	559	8	Clinical	OC
	PAHO-report/Uruguay					18		Fuji IX/Ketac Molar	nil		nil	nil	7-9yrs	51%m; 49%f	Perm	M	1+2	PG	24	nil	341	304	19	nil	232	211	15	Clinical	OC
*Reports from same study setting
**Sensitivity analysis with Class I and II data combined for all comparisons
OC = Own criteria
M = Molar teeth
SF = Tooth cavity surface
DS = Dataset
Art.Nr = Article number
nil = No information given
[4] Datasets extracted from
accepted trials
Trials comparing Composite versus amalgam							Follow						Trials comparing Glass-ionomer versus amalgam							Follow
First	Journal	Year	Vol	First	DS	Cavity	up	Composite		Amalgam			First	Journal	Year	Vol	First	DS	Cavity	up	Glass-ionomer		Amalgam
author				page	Nr	class	(Mo)	N	n	N	n		author				page	Nr	class	(Mo)	N	n	N	n
Sachdeo	EurJProsthodontRestDent	2004	12	15	CA01	2	24	25	0	35	0		Li	PractClinMed	2005	6	105	GA01	1	24	54	15	52	16
Soncini	JADA	2007	138	763	CA02	1	60	753	112	509	55		Li	PractClinMed	2005	6	105	GA02	2	24	72	37	78	32
Bernado	JADA	2007	138	775	CA03	1+2	84	780	113	765	43		Frencken	JDR	2006	85	622	GA03	(1SF)	1.3yrs	487	33	403	33
Bernado	JADA	2007	138	775	CA04	1+2	24	892	45	856	18		Frencken	JDR	2006	85	622	GA04	(1SF)	2.3yrs	397	22	323	34
Bernado	JADA	2007	138	775	CA05	1+2	48	892	80	856	34		Frencken	JDR	2006	85	622	GA05	(1SF)	3.3yrs	348	14	267	9
Bernado	JADA	2007	138	775	CA06	1+2	72	892	125	856	60		Frencken	JDR	2006	85	622	GA06	(1SF)	4.3yrs	288	14	218	27
													Frencken	JDR	2006	85	622	GA07	(1SF)	5.3yrs	161	8	113	5
Please note:													Frencken	JDR	2006	85	622	GA08	(1SF)	6.3yrs	153	15	108	11
Datasets in red are results from own calculations based on the information provided in the trial report.													Frencken	JDR	2006	85	622	GA09	(>1SF)	1.3yrs	52	11	33	7
													Frencken	JDR	2006	85	622	GA10	(>1SF)	2.3yrs	34	3	23	10
DS = Dataset													Frencken	JDR	2006	85	622	GA11	(>1SF)	3.3yrs	29	4	9	3
Mo = Months													Frencken	JDR	2006	85	622	GA12	(>1SF)	4.3yrs	21	3	9	2
yrs = Years													Estupiñán-Day	PAHO-report/Ecuador	2006			GA13	1+2	12	1206	127	755	43
N = Number of evaluated restorations													Estupiñán-Day	PAHO-report/Panama	2006			GA14	1+2	12	672	14	617	6
n = Number of failed restorations													Estupiñán-Day	PAHO-report/Uruguay	2006			GA15	1+2	12	301	12	211	12
LCL = Lower 95% Confidence limit													Estupiñán-Day	PAHO-report/Ecuador	2006			GA16	1+2	24	1003	168	624	70
UCL = Upper 95% Confidence limit													Estupiñán-Day	PAHO-report/Panama	2006			GA17	1+2	24	625	22	559	8
sHET = Statistical heterogeneity detected													Estupiñán-Day	PAHO-report/Uruguay	2006			GA18	1+2	24	304	19	211	15
[5] Verbatim quotes relevant to
selection-, performance-
and detection bias risk
							Performance bias		Detection bias
First		Year	Vol	First	Selection bias	Concealment of the	Operator	Patient	Evaluator
author	Journal			page	Random sequence generation	sequence allocation	blinding	blinding	blinding
Sachdeo	EurJProsthodontRestDent	2004	12	15	… patients were distributed randomly … the dental nurse selected a card from nine visually identical cards …	nil	nil	nil	nil
					pertaining to each of the treatment modalities.
Soncini	JADA	2007	138	763	Randomization was stratified by geographical location. (the study sites were urban Boston and rural	Assignment was made via telephone,	not feasible	not feasible	dental study personnel do not collect outcome data
					Farmington, Maine) and number of teeth with caries (two to four or ≥ five carious teeth) by using	using software and encrypted files at
					randomly permuted blocks within each of the four strata.	New England Research Institutes by staff
						personnel not involved in data collection
Bernado	JADA	2007	138	775	We randomly assigned subjects to one of two treatment groups	nil	nil	nil	Fourteen dentists … placed the restorations.
									One dentist (M.B.) was involved in the
									treatment planning and assessment of all the subjects.
Li	PractClinMed	2005	6	105	nil	nil	nil	nil	nil
Frencken	JDR	2006	85	622	a convenience sample ..was taken; children were randomly assigned.. with the use of a gender-stratified class list;	nil	nil	nil	the evaluators were not involved in the
									planning and treatment provision of the trial
Estupiñán-Day	PAHO-report/Ecuador	2006			children were randomised into groups at the school level; a permuted block design was used;	assignment was done			nil
					children were randomised by school; children were randomised in blocks of 4 or 10 depending on the size of the	in Washington DC
					school; randomisation was accomplished using a computer-based (SAS) block randomisation using random number
					seeds from a random digit table; numbers were chosen from the random number table using the second two numbers
					in each.. sequence and moving left to right diagonally and skipping one line in between; if a random number
					was repeated, the next number was used.
[6] Statistical power of sample sizes
per accepted dataset
First				First	Sample size								>80%
author	Journal	Year	Vol	page	caclulation reported	DS	CER	EER	a	d	N[r]	N[n]	power
Sachdeo	EurJProsthodontRestDent	2004	12	15	No	CA01	0	0.1	0.05	0.1	60	152	No
Soncini	JADA	2007	138	763	Yes	CA02	0.06	0.16	0.11	0.1	1262	180	Yes
Bernado	JADA	2007	138	775	Yes	CA04	0.02	0.12	0.07	0.1	1748	208	Yes
Li	PractClinMed	2005	6	105	No	GA02	0.41	0.51	0.46	0.1	150	796	No
Frencken	JDR	2006	85	622	Yes	GA07	0.43	0.53	0.48	0.1	274	262	Yes
						GA10	0.04	0.14	0.09	0.1	57	800	No
Estupiñán-Day	PAHO-report/Panama	2006			Yes	GA17	0.02	0.12	0.07	0.1	1184	208	Yes
DS = Dataset number
N[r] = Sample size reported
N[n] = Sample size required to obtain >80% power in order to detect an efefct size difefrence of 10% *
CER = Reported event rate for control group
EER = Event rate of test group being 10% higher than CER
a = mean effect size (CER + EER)/2
d = effect size difference (CER - EER), set at 10%
* Calculated according to recommendations by Togerson DJ, Togerson CJ. Designing randomised trials. Palgrave Macmillan, New York, 2008
N[n] = 32 / (d2/a - a2)
[7] Comparison Tables
Charachteristics		Composite versus amalgam					GIC versus amalgam
Trial		Sachdeo	EurJProsthodontRestDent	2004	12	15	Li	PractClinMed	2005	6	105
Dataset		CA01					GA02
Age of subjects		>16 years					60 - 78 years
Ethnic origin		no restrictions					nil
Gender		no restrictions					nil
Health of subjects		Generally healthy without complicating medical history					nil
Treatment indication		Premolar/Molar tooth in functional occlusion with a primary					nil
		carious lesion or a pre-existing restoration in need for
		replacement
Tooth cavity		cavity width not exceeding half of the bucco-palatal					nil
		width of the tooth
Location		General dental practice, London, UK					Jiangmen, China
Trial		Sachdeo	EurJProsthodontRestDent	2004	12	15	Frencken	JDR	2006	85	622
Dataset		CA01					GA10
Age of subjects		>16 years					6-9 years
Ethnic origin		no restrictions					nil
Gender		no restrictions					nil
Health of subjects		Generally healthy without complicating medical history					nil
Treatment indication		Premolar/Molar tooth in functional occlusion with a primary					presence of a dentinal lesion without pulp
		carious lesion or a pre-existing restoration in need for					involvement
		replacement
Tooth cavity		cavity width not exceeding half of the bucco-palatal					cavity width at least 0.9 mm
		width of the tooth
Location		General dental practice, London, UK					WHO regional-centre clinic, Damascus, Syria
Caries status		nil					Caries prevalence 57.6%; mean DMFT 1.4
							mean DMFS 1.6
Other interventions		nil					Oral health education, fluoride tooth paste
							provided
Trial		Soncini	JADA	2007	138	763	Frencken	JDR	2006	85	622
Dataset		CA02					GA07
Age of subjects		6-10 years					6-9 years
Ethnic origin		English speaking children: Amalgam group (white 64%;					nil
		black 19%, hispanic 5.8%, other 11.2%); Composite group
		(white 60.3%, black 18.7%, hispanic 8.8%, other 12.2%)
Gender		Amalgam group: 49.1% F/50.9% M;					nil
		Composite group: 58.4% F/41.6% M
Health of subjects		no known prior or existig amalgam filling					nil
		no clinical evidence of existing psychological, behavioural,
		neurological, immunosupressive, renal disorders
Treatment indication		more than 2 posterior teeth with dental caries requiring					presence of a dentinal lesion without pulp
		restoration on occusal surface					involvement
Tooth cavity		occlusal					cavity width at least 0.9 mm
Location		Urban Boston, rural Farmington, Maine, USA					WHO regional-centre clinic, Damascus, Syria
Caries status		Carious surfaces (Mean/Sd/Range): Amalgam group 9.8					Caries prevalence 57.6%; mean DMFT 1.4
		SD 6.9/ 2-39; Composite group 9.3 SD 6.2/2-36					mean DMFS 1.6
Other interventions		nil					Oral health education, fluoride tooth paste
							provided
Houshold income p.a.		Amalgam group (< USD 20000 = 29.2%; USD 20000-					nil
of subjects		400000 = 44.7%; >USD 40000 = 26.1%)
		Composite group (< USD 20000 = 33.1%; USD 20000-
		400000 = 41.9%; >USD 40000 = 25.0%)
Education		Amalgam group (< High school = 13.2%; High school -					nil
of subjects		graduate = 76.4%; College graduate = 7.9%;
		post college graduate = 2.5%)
		Composite group (< High school = 14.6%; High school -
		graduate = 74.3%; College graduate = 6.5%;
		post college graduate = 4.6%)
Trial		Bernado	JADA	2007	138	775	Estupiñán-Day	PAHO-report/Panama	2006
Dataset		CA04					GA17
Age of subjects		8-12 years					7 years = 19%; 8 years = 42%; 9 years = 39%
Ethnic origin		nil					nil
Gender		nil					Amalgam: 49.16% F/50.84 M; GIC: 51.85% F/48.15% M
Health of subjects		no prior exposure to amalgam; urinary mercury < 10					nil
		microgramms/litre; blood lead concentration < 15
		microgramms/ decilitre; no interfering health conditions
Treatment indication		at least one carious lesion in posterior tooth
Tooth cavity
[surface number]		Amalgam: 1 = 50%; 2 = 39%; 3 = 9%; 4 or more = 2%					nil
		Composite: 1 = 50%; 2 = 40%; 3 = 8%; 4 or more = 2%
[cavity size]		Amalgam: small = 31%; medium = 54%; large = 15%					nil
		Composite: small = 32%; medium = 48%; large = 20%
Tooth type		Amalgam: Premolar = 11%; Molar 89%					nil
		Composite: Premolar = 13%; Molar 87%
[Position/arch]		Maxillar = 51%, Mandible = 49%					nil
Location		Lisbon, Portugal					Privinces: Cocle, Colon, Panama/Cities:
							San Miguelito, Colon, Cocle, Buena Vista - Panama
							Urban = 47.65%, Rural = 52.35%
Caries status		nil					Amalgam: No caries = 0.91%, enamel caries = 68.85%,
							Dentin-caries = 23.66%, Deep dentine caries = 5.68%,
							Possible pulplesion = 0%; Missing data = 0.90%
							Composite: No caries = 2.55%, enamel caries = 81.62%,
							Dentin-caries = 14.18%, Deep dentine caries = 1.64%,
							Possible pulplesion = 0%; Missing data = 0%
Other interventions		oral hygiene/prevention programme during follow ups					nil
Houshold income p.a.		nil					nil
of subjects
Education		OQ score at least 67 on the comprehensive test on non-					nil
of subjects		verbal intelligence
[8] Publication bias risk assessment
8.1. Congress Abstract search results							Congress	Source	Exclude	Reason
Nr	Year
	2013
A06	36-months clinical performance of a glass-ionomer restorative system. S. Gurgan , F. Yalcin Cakir , E. Firat , Z.B. Kutuk , S.S. Oztas. Abstract 2933 – IADR Seattle, March 2013						IADR	HS	yes	No PG design
	2012
A05	24-Month Clinical Performance of a Glass-Ionomer Restorative System. S. Gurgan, F. Yalcin Cakir, E. Firat, Z.B. Kutuk, S.S. Ak Oztas, Y. Korkmaz Ceylan. Abstract 107 - IADR 2012, Iguaçu Falls, Brazil						IADR	HS	yes	No PG design
	2011
A03	12-Month clinical performance of a glass-ionomer restorative system. S. Gurgan, F. Yalcin Cakir, E. Firat, Z.B. Kutuk, S.S. Ak, Y. Korkmaz. Abstract 3246 – IADR 2011, San Diego, USA						IADR	HS	yes	No PG design
	2010
A01	6-month clinical performance of a new glass-ionomer restorative system. S. Gurgan, F.Y. Cakir, E. Firat, Z.B. Kutuk, S. Ak. Abstract 403 – IADR 2010, Barcelona, Spain						IADR	HS	yes	No PG design
	At the end of 6 months, the clinical performance of the new glass-ionomer restorative system was as good as the micro-filled composite resin system.
	2008
A04	Survival Rate of Glass-ionomer Restorations in Small Class I Cavities. S. POOLTHONG, V. PATANAPIRADEJ, R. SAKOOLNAMARKA, S. SRISAWASDI, and C. OONSOMBAT						IADR	IADR	yes	No PG design
	2005
A02	Comparison of Glass Ionomer Cement and Composite Following ART Approach. N.K. ERSIN, U. CANDAN, A. AYKUT, O. ONCAG, and C. ERONAT						IADR	IADR	yes	No PG design
HS = Hand search
IADR = IADR abstract database https://iadr.confex.com/iadr/search.epl							Search date:	02.12.13
PG = Parallel group study design
8.2. Trial register and abstract search
Australian New Zealand Clinical Trials Registry
-----------------------------------------------------------
02.12.13
http://www.anzctr.org.au/
Search-term: glass ionomer
Found 2
Included = 0
Clinical Trials (US)
--------------------------------------
02.12.13
http://clinicaltrials.gov/
Search-term: glass ionomer
Found 16
Included = 0
EU Clinical Trials Register
----------------------------------------
02.12.13
https://www.clinicaltrialsregister.eu/
Search-term: glass ionomer
Found 0
Included = 0
metaRegister of Controlled Trials (mRCT)
----------------------------------------------------
02.12.13
http://www.controlled-trials.com/mrct/
Search-term: glass ionomer
Found 14
Included = 0
South African National Clinical Trials Register
------------------------------------------------------------
02.12.13
http://www.sanctr.gov.za/
Search-term: glass ionomer
Found 0
Included = 0
WHO Clinical Trials
------------------------------------
02.12.13
http://www.who.int/ictrp/en/
Search-term: glass ionomer
Found 2
Included = 0
IADR abstracts
--------------------------
02.12.13
https://iadr.confex.com/iadr/search.epl
Search-term: glass ionomer [all words] [all IADR]
Found 2371 matches
Included = 2 abstracts
International Poster Journal of Dentistry and Oral Medicine
------------------------------------------------------------------------
02.12.13
http://ipj.quintessenz.de/
Search-term: glass ionomer [word anywhere]
Found = 3
Included = 0
